# Supplementary material for: Mutagenic Analysis of the HIV Restriction Factor Shiftless
Source: Viruses. 2022 Jun 30;14(7):1454. doi: 10.3390/v14071454 (PMC9324250; doi:10.3390/v14071454)
Supplement: Supplementary file 1 [file viruses-14-01454-s001.zip]

Archive with 1 entries (1 files):
- viruses-1746381-supplementary.pdf
